# Supplementary material for: Management of Anterocapitis and Anterocollis: A Novel Ultrasound Guided Approach Combined with Electromyography for Botulinum Toxin Injection of Longus Colli and Longus Capitis
Source: Toxins (Basel). 2020 Sep 30;12(10):626. doi: 10.3390/toxins12100626 (PMC7650774; doi:10.3390/toxins12100626)
Supplement: Supplementary file 1 [file toxins-12-00626-s001.zip]

Archive with 3 entries (3 files):
- Supplementary Videos US for US guided injections LoCol LoCap Manuscript/Video 1  Anterocollis, anterocapitis.wmv
- Supplementary Videos US for US guided injections LoCol LoCap Manuscript/Video 2 Ultrasound  imaging of LoCol LoCap Anatomy at C5 C6 Anatomy.avi
- Supplementary Videos US for US guided injections LoCol LoCap Manuscript/Video 3 Longus Capitis and Colli Ultrasound Guided Out of Plane Injection.avi
